# Supplementary material for: Overcoming PD-1 Inhibitor Resistance with a Monoclonal Antibody to Secreted Frizzled-Related Protein 2 in Metastatic Osteosarcoma
Source: Cancers (Basel). 2021 May 30;13(11):2696. doi: 10.3390/cancers13112696 (PMC8199140; doi:10.3390/cancers13112696)
Supplement: Supplementary file 1 [file cancers-13-02696-s001.zip]

Archive with 2 entries (2 files):
- cancers-1218325-Figures S1 and S2.pdf
- cancers-1218325-WB figures.pdf
